# Supplementary material for: Feasibility of Combining Functional Mobilisation with Resistance and Endurance Training for Mechanically Ventilated Patients in Intensive Care Unit Setting—A Pilot Study
Source: J Clin Med. 2024 Apr 20;13(8):2412. doi: 10.3390/jcm13082412 (PMC11051037; doi:10.3390/jcm13082412)
Supplement: Supplementary file 1 [file jcm-13-02412-s001.zip]

Archive with 1 entries (1 files):
- jcm-2931252-supplementary.pdf
